# Supplementary material for: Inactive USP14 and inactive UCHL5 cause accumulation of distinct ubiquitinated proteins in mammalian cells
Source: PLoS One. 2019 Nov 8;14(11):e0225145. doi: 10.1371/journal.pone.0225145 (PMC6839854; doi:10.1371/journal.pone.0225145)
Supplement: S1 Table — (XLSX) [file pone.0225145.s003.xlsx]

## Sheet: Sheet1
Supplementary Table 1. Proteins increased in USP14 C114A samples in all three replicates of the IP-mass spec experiments.
	Replicate 1
	USP14 WT				USP14 C114A
	Unique	Total	Sum Intensity		Unique	Total	Sum Intensity	Fold change
AGO2	1	2	190000		1	2	350000	1.84211
CCT3	Not detected in USP14 WT sample				3	3	81000
CTNNB1	4	4	100000		7	7	230000	2.3
EIF4A1	3	3	210000		5	5	300000	1.42857
FN1	1	1	46000		3	3	110000	2.3913
GNAS	2	2	37000		3	4	290000	7.83784
IPO7	3	3	54000		4	4	140000	2.59259
LDOC1	1	1	49000		2	2	73000	1.4898
MAN2C1	Not detected in USP14 WT sample				1	2	25000
PDIA6	2	2	140000		2	2	190000	1.35714
PLEC	8	8	240000		25	26	2400000	10
PSMA4	3	3	180000		5	5	240000	1.33333
PSMC1	2	2	9700		4	4	74000	7.62887
PSMC3	3	3	26000		3	3	30000	1.15385
PSMD4	Not detected in USP14 WT sample				2	2	190000
PTOV1	1	1	10000		1	1	35000	3.5
SSR4	2	2	20000		2	2	49000	2.45
THBS1	9	9	1900000		8	10	2300000	1.21053
TPP2	Not detected in USP14 WT sample				1	1	24000
UBA52	1	3	950000		1	4	1200000	1.26316
UBE3A	1	1	10000		1	1	26000	2.6
USP9X	9	9	270000		6	6	3600000	13.3333
	Replicate 2
	USP14 WT				USP14 C114A
	Unique	Total	Sum Intensity		Unique	Total	Sum Intensity	Fold change
AGO2	Not detected in USP14 WT sample				1	1	150000
CCT3	Not detected in USP14 WT sample				3	3	160000
CTNNB1	Not detected in USP14 WT sample				1	1	47000
EIF4A1	2	2	98000		3	4	550000	5.61224
FN1	5	5	320000		3	3	410000	1.28125
GNAS	Not detected in USP14 WT sample				2	3	270000
IPO7	2	3	38000		2	2	93000	2.44737
LDOC1	Not detected in USP14 WT sample				1	1	68000
MAN2C1	1	2	38000		2	5	200000	5.26316
PDIA6	2	2	350000		2	3	1200000	3.42857
PLEC	51	58	8200000		54	63	21000000	2.56098
PSMA4	1	1	18000		3	3	280000	15.5556
PSMC1	Not detected in USP14 WT sample				1	2	66000
PSMC3	2	2	28000		3	3	100000	3.57143
PSMD4	Not detected in USP14 WT sample				3	3	170000
PTOV1	Not detected in USP14 WT sample				1	1	110000
SSR4	Not detected in USP14 WT sample				1	1	150000
THBS1	13	15	6100000		9	11	8500000	1.39344
TPP2	4	4	150000		2	3	210000	1.4
UBA52	2	3	2100000		1	5	13000000	6.19048
UBE3A	Not detected in USP14 WT sample				1	1	600000
USP9X	1	1	15000		3	4	290000	19.3333
	Replicate 3
	USP14 WT				USP14 C114A
	Unique	Total	Sum Intensity		Unique	Total	Sum Intensity	Fold change
AGO2	Not detected in USP14 WT sample				1	2	280000
CCT3	2	3	93000		1	2	110000	1.1828
CTNNB1	Not detected in USP14 WT sample				3	3	120000
EIF4A1	2	2	250000		2	2	570000	2.28
FN1	6	6	680000		8	9	1300000	1.91176
GNAS	Not detected in USP14 WT sample				1	1	71000
IPO7	2	2	86000		5	5	300000	3.48837
LDOC1	Not detected in USP14 WT sample				1	1	52000
MAN2C1	Not detected in USP14 WT sample				2	3	100000
PDIA6	2	2	670000		2	2	1200000	1.79104
PLEC	44	47	13000000		65	71	72000000	5.53846
PSMA4	Not detected in USP14 WT sample				3	3	220000
PSMC1	Not detected in USP14 WT sample				3	3	120000
PSMC3	2	2	64000		3	3	87000	1.35938
PSMD4	Not detected in USP14 WT sample				2	5	120000
PTOV1	Not detected in USP14 WT sample				1	1	38000
SSR4	Not detected in USP14 WT sample				1	1	120000
THBS1	11	13	8300000		11	13	11000000	1.3253
TPP2	1	1	97000		3	3	150000	1.54639
UBA52	1	3	5800000		1	5	7600000	1.31034
UBE3A	Not detected in USP14 WT sample				2	2	66000
USP9X	2	2	87000		3	4	320000	3.67816
