# Supplementary material for: Inactive USP14 and inactive UCHL5 cause accumulation of distinct ubiquitinated proteins in mammalian cells
Source: PLoS One. 2019 Nov 8;14(11):e0225145. doi: 10.1371/journal.pone.0225145 (PMC6839854; doi:10.1371/journal.pone.0225145)
Supplement: S2 Table — (XLSX) [file pone.0225145.s004.xlsx]

## Sheet: Sheet1
Supplementary Table 2. Proteins decreased in USP14 C114A samples in all three replicates of the IP-mass spec experiments.
	Replicate 1
	USP14 WT				USP14 C114A
	Unique	Total	Sum Intensity		Unique	Total	Sum Intensity	Fold change
HSP90B2P	2	2	340000		1	1	200000	1.7
PJA2	8	8	1200000		9	10	880000	1.36364
PLOD3	2	2	81000		2	2	63000	1.28571
RLIM	7	9	450000		Not detected in USP14 CA sample
SEC23A	1	1	4800		Not detected in USP14 CA sample
	Replicate 2
	USP14 WT				USP14 C114A
	Unique	Total	Sum Intensity		Unique	Total	Sum Intensity	Fold change
HSP90B2P	2	2	460000		Not detected in USP14 CA sample
PJA2	2	2	47000		Not detected in USP14 CA sample
PLOD3	1	1	13000		Not detected in USP14 CA sample
RLIM	2	2	69000		Not detected in USP14 CA sample
SEC23A	1	1	6800		Not detected in USP14 CA sample
	Replicate 3
	USP14 WT				USP14 C114A
	Unique	Total	Sum Intensity		Unique	Total	Sum Intensity	Fold change
HSP90B2P	2	2	780000		2	3	220000	3.54545
PJA2	2	3	260000		2	2	220000	1.18182
PLOD3	2	2	200000		1	2	60000	3.33333
RLIM	4	5	540000		2	2	110000	4.90909
SEC23A	1	1	16000		1	1	9300	1.72043
