# Supplementary material for: Inactive USP14 and inactive UCHL5 cause accumulation of distinct ubiquitinated proteins in mammalian cells
Source: PLoS One. 2019 Nov 8;14(11):e0225145. doi: 10.1371/journal.pone.0225145 (PMC6839854; doi:10.1371/journal.pone.0225145)
Supplement: S3 Table — (XLSX) [file pone.0225145.s005.xlsx]

## Sheet: Sheet1
Supplementary Table 3. Proteins increased in UCHL5 C88A samples in all three replicates of the IP-mass spec experiments
	Replicate 1
	UCHL5 WT				UCHL5 C88A
	Unique	Total	Sum Intensity		Unique	Total	Sum Intensity	Fold change
AEBP1	Not detected in UCHL5 WT sample				2	2	31000
ASNS	2	2	19000		3	4	75000	3.94737
ATXN10	Not detected in UCHL5 WT sample				2	2	14000
CALR	3	5	79000		4	6	180000	2.27848
CCT3	Not detected in UCHL5 WT sample				1	1	13000
CEP135	21	23	830000		24	24	1200000	1.44578
COPB1	7	7	82000		7	7	110000	1.34146
CUL3	8	9	97000		10	10	180000	1.85567
DNAJC10	Not detected in UCHL5 WT sample				1	2	10000
FN1	Not detected in UCHL5 WT sample				1	1	7800
HYOU1	20	27	1100000		21	32	1200000	1.09091
IPO5	6	6	82000		8	8	130000	1.58537
IPO9	1	1	8900		3	3	24000	2.69663
MAMDC2	1	1	16000		2	2	37000	2.3125
NACA	Not detected in UCHL5 WT sample				1	1	8700
NCKAP1	Not detected in UCHL5 WT sample				1	1	8900
NID1	1	1	33000		1	1	38000	1.15152
PDIA6	2	2	40000		2	2	53000	1.325
PLOD1	Not detected in UCHL5 WT sample				1	1	11000
PSMA4	1	1	10000		1	1	14000	1.4
PSMC3	Not detected in UCHL5 WT sample				4	4	23000
PSMD1	10	11	170000		16	19	520000	3.05882
RPS3	2	2	15000		1	1	18000	1.2
SEPT2	Not detected in UCHL5 WT sample				1	1	5000
THBS1	6	8	700000		7	10	980000	1.4
THOP1	1	1	8100		1	2	25000	3.08642
UCHL5	8	10	300000		15	24	3400000	11.3333
UGGT1	2	2	20000		3	3	220000	11
VARS	1	1	6500		1	1	8700	1.33846
	Replicate 2
	UCHL5 WT				UCHL5 C88A
	Unique	Total	Sum Intensity		Unique	Total	Sum Intensity
AEBP1	1	1	40000		3	3	290000	7.25
ASNS	4	4	120000		4	5	210000	1.75
ATXN10	1	1	20000		2	2	72000	3.6
CALR	5	7	1200000		4	10	2000000	1.66667
CCT3	1	1	27000		2	2	85000	3.14815
CEP135	36	38	4600000		40	49	7400000	1.6087
COPB1	3	5	310000		5	5	400000	1.29032
CUL3	16	16	850000		14	17	920000	1.08235
DNAJC10	1	1	49000		2	3	110000	2.2449
FN1	Not detected in UCHL5 WT sample				1	1	60000
HYOU1	1	1	61000		1	2	120000	1.96721
IPO5	18	22	1100000		15	21	1500000	1.36364
IPO9	1	1	79000		5	5	300000	3.79747
MAMDC2	4	4	400000		4	4	2100000	5.25
NACA	1	1	16000		1	1	29000	1.8125
NCKAP1	1	1	28000		2	2	75000	2.67857
NID1	1	1	260000		1	1	330000	1.26923
PDIA6	2	2	320000		2	2	380000	1.1875
PLOD1	3	3	190000		4	5	300000	1.57895
PSMA4	Not detected in UCHL5 WT sample				3	3	240000
PSMC3	3	3	58000		6	7	200000	3.44828
PSMD1	18	21	2000000		19	28	3100000	1.55
RPS3	2	2	97000		3	3	160000	1.64948
SEPT2	2	2	30000		2	2	54000	1.8
THBS1	8	14	8000000		8	16	12000000	1.5
THOP1	2	2	75000		2	3	160000	2.13333
UCHL5	10	13	3000000		12	22	11000000	3.66667
UGGT1	9	9	490000		9	9	650000	1.32653
VARS	3	3	86000		3	3	87000	1.01163
	Replicate 3
	UCHL5 WT				UCHL5 C88A
	Unique	Total	Sum Intensity		Unique	Total	Sum Intensity
AEBP1	2	2	160000		2	2	400000	2.5
ASNS	2	2	84000		3	3	110000	1.30952
ATXN10	1	1	16000		1	1	24000	1.5
CALR	5	10	1400000		4	9	2300000	1.64286
CCT3	2	2	60000		2	2	190000	3.16667
CEP135	37	45	6600000		33	38	7500000	1.13636
COPB1	6	6	410000		8	8	540000	1.31707
CUL3	15	17	880000		13	18	1200000	1.36364
DNAJC10	2	2	50000		2	3	190000	3.8
FN1	1	1	52000		4	4	300000	5.76923
HYOU1	22	34	8700000		29	60	25000000	2.87356
IPO5	14	16	900000		22	32	5000000	5.55556
IPO9	2	2	130000		6	6	830000	6.38462
MAMDC2	3	3	260000		5	7	3800000	14.6154
NACA	1	1	18000		1	1	50000	2.77778
NCKAP1	Not detected in UCHL5 WT sample				4	5	270000
NID1	1	1	240000		2	2	1300000	5.41667
PDIA6	2	2	330000		2	2	620000	1.87879
PLOD1	3	3	120000		5	5	380000	3.16667
PSMA4	Not detected in UCHL5 WT sample				3	3	220000
PSMC3	4	4	93000		5	6	160000	1.72043
PSMD1	16	18	1600000		15	21	3900000	2.4375
SEPT2	2	2	52000		2	2	60000	1.15385
RPS3	4	4	160000		3	3	180000	1.125
THBS1	9	20	11000000		9	27	68000000	6.18182
THOP1	2	3	160000		2	2	230000	1.4375
UCHL5	12	20	6400000		13	24	18000000	2.8125
UGGT1	9	10	780000		15	18	2100000	2.69231
VARS	3	3	110000		4	6	6900000	62.7273
