# Supplementary material for: Inactive USP14 and inactive UCHL5 cause accumulation of distinct ubiquitinated proteins in mammalian cells
Source: PLoS One. 2019 Nov 8;14(11):e0225145. doi: 10.1371/journal.pone.0225145 (PMC6839854; doi:10.1371/journal.pone.0225145)
Supplement: S4 Table — (XLSX) [file pone.0225145.s006.xlsx]

## Sheet: Sheet1
Supplementary Table 4. Proteins decreased in UCHL5 C88A samples in all three replicates of the IP-mass spec experiments
	Replicate 1
	UCHL5 WT				UCHL5 C88A
	Unique	Total	Sum Intensity		Unique	Total	Sum Intensity	Fold change
IMPDH2	1	1	3500		Not detected in UCHL5 CA sample
	Replicate 2
	UCHL5 WT				UCHL5 C88A
	Unique	Total	Sum Intensity		Unique	Total	Sum Intensity	Fold change
IMPDH2	2	2	63000		1	1	17000	3.70588
	Replicate 3
	UCHL5 WT				UCHL5 C88A
	Unique	Total	Sum Intensity		Unique	Total	Sum Intensity	Fold change
IMPDH2	1	1	10000		Not detected in UCHL5 CA sample
